# Supplementary material for: Genotype profiles of high-risk human papillomavirus in women of reproductive age: A community-based study
Source: PLoS One. 2023 Jul 17;18(7):e0287399. doi: 10.1371/journal.pone.0287399 (PMC10351687; doi:10.1371/journal.pone.0287399)
Supplement: S1 Data — (XLSX) [file pone.0287399.s001.xlsx]

## Sheet: Data Set
NO	AGE (years)	HPV STATUS (0 = negative, 1 = positive)	GENOTYPE
1	34	0
2	44	0
3	47	0
4	39	0
5	33.6889	0
6	45.1556	0
7	40.1028	0
8	39.7306	0
9	45.05	0
10	46.9556	0
11	40.4556	0
12	47.5667	0
13	45.9361	0
14	44.0194	0
15	25.7556	0
16	53.7333	0
17	36	0
18	47.9	0
19	43.2083	0
20	34.7083	0
21	49.0667	0
22	44.1167	0
23	42.0278	0
24	24.2167	0
25	47.3861	0
26	27.8583	0
27	31.5556	0
28	26.3861	0
29	36.4083	0
30	30.575	0
31	30.8028	0
32	30.0028	0
33	28.5917	0
34	47.6389	0
35	47.2444	0
36	32.1444	0
37	43.9667	0
38	40.8472	0
39	26.0361	0
40	51.7333	0
41	40.5972	0
42	39.8083	0
43	40.0556	0
44	32.2333	0
45	24	0
46	24	0
47	27	0
48	52	0
49	48	0
50	28	0
51	36	0
52	36	0
53	33	0
54	29	0
55	32	0
56	36	0
57	49	0
58	44	0
59	38	0
60	50	0
61	48	0
62	47	0
63	44	0
64	32	0
65	36	0
66	31	0
67	48	0
68	24	0
69	31	0
70	33	0
71	44	0
72	28	0
73	39	0
74	28	0
75	44	0
76	43	0
77	47	0
78	49	0
79	29	0
80	25	0
81	36	0
82	27	0
83	48.2472	0
84	31.65	0
85	37.3722	0
86	30.1833	0
87	42.3806	0
88	43.2417	0
89	40.3167	0
90	40.2417	0
91	32.8	0
92	31.0778	0
93	42.7139	0
94	25.2806	0
95	21.3333	0
96	38.0222	0
97	36.7028	0
98	33.6194	0
99	31.0111	0
100	43.3056	0
101	30.8333	0
102	40.5778	0
103	26.5111	0
104	21.8583	0
105	20.8556	0
106	27.5806	0
107	27.8944	0
108	30.9417	0
109	19.7583	0
110	40.1222	0
111	32.1306	0
112	26.0139	0
113	49.0306	0
114	33.7167	0
115	42.3611	0
116	41.6028	0
117	28.2972	0
118	43.8056	0
119	39.8333	0
120	39.4333	0
121	31.2806	0
122	37.4167	0
123	43.9639	0
124	40.0722	0
125	37.5417	0
126	29.7139	0
127	42.8083	0
128	48.35	0
129	40.4889	0
130	25.7222	0
131	38.5833	0
132	28.7611	0
133	40.8028	0
134	43.2	0
135	31.1694	0
136	25.4028	0
137	49.7417	0
138	42.0389	0
139	29.9556	0
140	39.0806	0
141	43.7611	0
142	46.4417	0
143	46.6167	0
144	44.9389	0
145	33.5056	0
146	43.6806	0
147	34.8111	0
148	33.4639	0
149	36.2472	0
150	36.3222	0
151	28.9361	0
152	33.9111	0
153	38.575	0
154	40.5028	0
155	32.7444	0
156	37.3806	0
157	28.1056	0
158	47	0
159	41	0
160	51	0
161	42	0
162	30	0
163	41	0
164	46	0
165	51	0
166	39	0
167	37	0
168	36	0
169	38	0
170	43	0
171	40	0
172	44	0
173	28	0
174	30	0
175	48	0
176	33	0
177	48	0
178	39	0
179	37	0
180	47	0
181	31	0
182	28	0
183	51	0
184	53	0
185	27	0
186	38	0
187	31	0
188	48	0
189	32	0
190	40	0
191	31	0
192	31	0
193	29	0
194	40	0
195	43	0
196	27	0
197	34	0
198	33	0
199	28	0
200	27	0
201	27	0
202	35	0
203	36	0
204	39	0
205	42	0
206	44	0
207	43.9806	0
208	40.0889	0
209	42.9778	0
210	41.375	0
211	50.0639	0
212	45.4722	0
213	48.1944	0
214	23.75	0
215	29.7556	0
216	37.2167	0
217	30.0861	0
218	38.2694	0
219	27.1917	0
220	28.3139	0
221	24	0
222	44.8806	0
223	47.4667	0
224	31.8167	0
225	40.5306	0
226	42.1667	0
227	30.1639	0
228	30.8611	0
229	40.9222	0
230	43.2306	0
231	48.9722	0
232	40.4028	0
233	36.5167	0
234	45.8778	0
235	34.9778	0
236	41.3111	0
237	28.3778	0
238	44.2417	0
239	42.3861	0
240	39.8083	0
241	36.9361	0
242	46.5861	0
243	28.275	0
244	27.6667	0
245	32.3444	0
246	21.5639	0
247	39.9472	0
248	34.5972	0
249	43.0139	0
250	44.5444	0
251	48.9972	0
252	33.9528	0
253	44.6417	0
254	46.0222	0
255	44.6139	0
256	43.6556	0
257	31.2694	0
258	30.2389	0
259	41.3194	0
260	24.675	0
261	41.9083	0
262	48.5722	0
263	44.2472	0
264	36.4194	0
265	24.2	0
266	37.8417	0
267	36.9806	0
268	42.9056	0
269	42.1306	0
270	46.2417	0
271	47.6833	0
272	39.4417	0
273	30.2306	0
274	39.475	0
275	26.3861	0
276	45	0
277	47.0806	0
278	44.2944	0
279	36.3472	0
280	41.8389	0
281	30.0861	0
282	21.9917	0
283	40.6861	0
284	20.8833	0
285	41.4361	0
286	36.7389	0
287	44.3806	0
288	42.9167	0
289	42.2389	0
290	51.0444	1	35
291	31.2306	0
292	29.1222	0
293	33.125	0
294	26.2972	0
295	41.4	0
296	45.1278	0
297	41.5583	1	16
298	33.9306	0
299	32.675	1	52
300	35.6	0
301	46.2722	0
302	38.925	0
303	27.7972	0
304	49.2139	0
305	32.7694	0
306	39.8361	0
307	41.1	0
308	40.05	0
309	41.9139	0
310	36.6417	0
311	38.2472	0
312	50.025	0
313	22.225	0
314	42.8222	0
315	41.0056	0
316	28.8333	0
317	46.9917	0
318	41.5972	0
319	32.9667	0
320	26.6	0
321	31.9111	0
322	41.8889	0
323	40.2	0
324	31.6194	0
325	33.5778	0
326	42.325	0
327	23.7222	0
328	49.475	0
329	36.2417	0
330	31.9417	0
331	28.6917	0
332	33	0
333	33.5472	0
334	43.0389	0
335	44.6556	0
336	34.1278	0
337	32.4778	0
338	45.6472	0
339	28.9972	0
340	27.6556	0
341	30.4667	0
342	43.4333	0
343	44.3444	0
344	44.1556	0
345	24.9222	0
346	25.0556	0
347	42.1417	0
348	33.2056	0
349	42.7167	1	Other
350	41.0361	0
351	45.1611	0
352	45.3111	0
353	46.0667	0
354	25.8278	0
355	41.2778	0
356	34.7611	0
357	32.1194	0
358	40.5083	0
359	44.575	0
360	36.3833	0
361	23.9306	0
362	40.4833	0
363	31.7833	0
364	44.5444	0
365	31.6194	0
366	34.875	0
367	40.4139	0
368	38.6694	0
369	48.75	0
370	42.1889	0
371	37.7778	0
372	30.0944	0
373	46.2278	0
374	41.1194	0
375	27	0
376	31.2972	0
377	36.7583	0
378	45.3111	0
379	45.5083	0
380	44.2278	0
381	44.8583	0
382	46.3611	0
383	25.825	0
384	43.275	0
385	47.1278	0
386	41.8917	0
387	49.4167	0
388	47.6722	0
389	41.4889	0
390	47.9222	0
391	41.5556	0
392	46.9472	0
393	32.1361	0
394	31.6111	0
395	30.9028	0
396	28.775	0
397	43.9639	0
398	41	0
399	27	0
400	39	0
401	38	0
402	40	0
403	32	0
404	39	0
405	37	0
406	46	0
407	35	0
408	50	0
409	34	0
410	40	0
411	41	0
412	45	0
413	25	0
414	33	0
415	45	0
416	31	0
417	25	0
418	47	0
419	44	0
420	27	0
421	37	1	16, 52
422	27	0
423	28	0
424	49	0
425	43	0
426	43	0
427	33	0
428	42	0
429	44	0
430	42	1	Other
431	41	0
432	27	0
433	29	0
434	27	0
435	36	0
436	31	0
437	23	0
438	36	0
439	40	1	52
440	32	0
441	37	0
442	38	0
443	41	0
444	34	0
445	38	0
446	32	0
447	39	0
448	39	0
449	37	0
450	49	0
451	49	0
452	40	0
453	46	0
454	28	0
455	35	0
456	25	0
457	30	0
458	37	0
459	40	0
460	27	0
461	27	0
462	23	0
463	25	0
464	32	0
465	24	0
466	31	0
467	33	0
468	46	0
469	29	0
470	26	0
471	48	0
472	37	0
473	39	0
474	42	0
475	39	0
476	44	0
477	31	0
478	38	0
479	39	0
480	38	0
481	41	0
482	26	0
483	48	0
484	40	0
485	37	0
486	31	0
487	48	0
488	23	0
489	32	0
490	46	0
491	35	0
492	39	0
493	33	0
494	34	0
495	35	0
496	36	0
497	44	0
498	46	0
499	34	0
500	34	0
501	33	0
502	38	0
503	38	0
504	46	0
505	35.5389	0
506	33.7583	0
507	33.0417	0
508	30.4694	0
509	30.0583	0
510	39.2806	0
511	41.3944	0
512	37.6972	0
513	39.1333	0
514	35.5972	0
515	42.7361	0
516	45.1333	0
517	45.0139	0
518	23	0
519	40	0
520	49.4	0
521	32.3111	0
522	32.85	0
523	39.0556	0
524	28.65	0
525	25.5583	0
526	42.7639	0
527	38.6083	0
528	45.5028	0
529	31.3583	0
530	36.8639	0
531	28.4639	0
532	30.2583	0
533	41.8833	0
534	48.5361	0
535	43.8	0
536	30.8361	0
537	38.4667	0
538	44	0
539	33.0889	0
540	42.8361	0
541	45.9361	0
542	44.675	0
543	49.5972	0
544	29.45	0
545	29.4806	0
546	36.425	0
547	40.8944	0
548	41.8139	0
549	43.9639	0
550	49	0
551	43	0
552	45	0
553	47	0
554	31	0
555	37	0
556	37	0
557	32	0
558	40	0
559	46	0
560	42	0
561	29	0
562	42	0
563	36	0
564	42	0
565	34	0
566	26	0
567	25	0
568	45	0
569	20	0
570	38	0
571	40	0
572	31	0
573	45	0
574	45	0
575	47	0
576	26	1	52
577	29	0
578	29	0
579	41	0
580	29	0
581	39	0
582	27	0
583	41	0
584	38	0
585	26	0
586	31	0
587	28	0
588	28	0
589	36	0
590	34	0
591	22	0
592	24	0
593	24	0
594	28	0
595	38	0
596	38	0
597	35	0
598	32	0
599	32	0
600	48	0
601	40	0
602	48	0
603	48	0
604	34	0
605	43	0
606	33	0
607	33	0
608	36	0
609	30	0
610	40	0
611	40	0
612	49	0
613	48	0
614	28	1	35
615	32	0
616	49	0
617	42	0
618	29	0
619	47	0
620	42	0
621	49	0
622	34	0
623	32	0
624	27	0
625	39	0
626	47	0
627	34	0
628	40	0
629	48	0
630	49	0
631	40	1	Other
632	27	0
633	20	0
634	35	0
635	40	0
636	40	0
637	45	0
638	34	0
639	37	0
640	41	0
641	37	1	52
642	34	0
643	38	0
644	31	0
645	36	0
646	41	0
647	28	0
648	31	0
649	49	0
650	32	0
651	32	0
652	30	0
653	49	1	51
654	41	0
655	46	0
656	48	0
657	40	0
658	37	0
659	31	0
660	31	0
661	42	1	18
662	46.0806	1	52
663	45	1	16
664	42	1	70
665	37.825	1	18
666	41.9139	1	66, 62
667	36.2417	1	Other
668	45	1	18
669	38	1	52
670	45	1	18
671	30.3139	1	35
672	34.975	1	58
673	28.1611	1	Other
674	40.1306	1	35, 52
675	22.2389	1	56
676	34.0639	1	18
677	30.7222	1	52
678	36.1722	1	16
679	45.7472	1	39
680	26.5	1	52
681	34.7667	1	56
682	32.1611	1	68
683	31.6917	1	59, 44
684	47	1	Other
685	40	1	18
686	41	1	18
687	49	1	52
688	35	1	35
689	39	1	18
690	43.375	1	35
691	29	1	52, 35
692	53.2083	1	39
693	38.7472	1	52
694	36	1	16
695	38	1	83
696	28	1	68
697	22	1	18
698	23	1	51
699	34	1	16, 52
700	34	1	52
701	31	1	62
702	38	1	35
703	31	1	16
704	32	1	52
705	42	1	44
706	40	1	52
707	30	1	35
708	42	1	51, 52
709	39	1	31
710	29	1	35, 52, 58, 70
711	33	1	16
712	42	1	16
713	51	1	39
714	43	1	Other
715	30	1	35, 52
716	38	0
717	38	0
718	37	0
719	39	0
720	49	1	52
721	47	1	52
722	44.2472	0
723	36.4194	0
724	24.2	0
725	37.8417	0
726	36.9806	0
727	42.9056	0
728	42.1306	0
729	46.2417	0
730	47.6833	0
731	39.4417	0
732	30.2306	0
733	39.475	0
734	26.3861	0
735	45	0
736	47.0806	0
737	44.2944	0
738	36.3472	0
739	41.8389	0
740	30.0861	0
741	21.9917	0
742	40.6861	0
743	20.8833	0
744	41.4361	0
745	36.7389	0
746	44.3806	0
747	42.9167	0
748	42.2389	0
749	31.2306	0
750	29.1222	0
751	33.125	0
752	26.2972	0
753	41.4	0
754	45.1278	0
755	33.9306	0
756	35.6	0
757	46.2722	0
758	38.925	0
759	27.7972	0
760	49.2139	0
761	32.7694	0
762	39.8361	0
763	41.1	0
764	40.05	0
765	41.9139	0
766	36.6417	0
767	38.2472	0
768	50.025	0
769	22.225	0
770	42.8222	0
771	41.0056	0
772	28.8333	0
773	46.9917	0
774	41.5972	0
775	32.9667	0
776	26.6	0
777	31.9111	0
778	41.8889	0
779	40.2	0
780	31.6194	0
781	33.5778	0
782	42.325	0
783	23.7222	0
784	49.475	0
785	36.2417	0
786	31.9417	0
787	28.6917	0
788	33	0
789	33.5472	0
790	43.0389	0
791	44.6556	0
792	34.1278	0
793	32.4778	0
794	45.6472	0
795	28.9972	0
796	27.6556	0
797	30.4667	0
798	43.4333	0
799	44.3444	0
800	44.1556	0
801	24.9222	0
802	25.0556	0
803	42.1417	0
804	33.2056	0
805	41.0361	0
806	45.1611	0
807	45.3111	0
808	46.0667	0
809	25.8278	0
810	41.2778	0
811	34.7611	0
812	32.1194	0
813	40.5083	0
814	44.575	0
815	36.3833	0
816	23.9306	0
817	40.4833	0
818	31.7833	0
819	44.5444	0
820	31.6194	0
821	34.875	0
822	40.4139	0
823	38.6694	0
824	48.75	0
825	42.1889	0
826	37.7778	0
827	30.0944	0
